# Supplementary material for: Rare variants in SOX17 are associated with pulmonary arterial hypertension with congenital heart disease
Source: Genome Med. 2018 Jul 20;10:56. doi: 10.1186/s13073-018-0566-x (PMC6054746; doi:10.1186/s13073-018-0566-x)
Supplement: Supplementary file 2 — Table S4. Variants in known CHD risk genes. (XLSX 46 kb) [file 13073_2018_566_MOESM2_ESM.xlsx]

## Sheet: Sheet1
Table S4. Rare, predicted deleterious variants in 253 known CHD risk genes identified in 258 PAH-CHD patients. Patients are heterozygous for the indicated variants.
ID	Gender	Age, dx or enrollment (y)	Associated medical conditionsa	Gene	Transcript	Exon	Nucleotide change	AA change	Inheritance	Previously-reported?	Allele frequency (ExAC)b	CADD	REVELc
JM0025	M	10 mos	VSD	ABCC9	NM_005691	24	c.C3004T	p.L1002F	UN	No	0	22.6	0.712
JM192d	F	15	ASD	ABCC9	NM_005691	24	c.C3056T	p.T1019I	maternal	No	0	23.8	0.895
JM879d	F	15	ASD, DOVR, VSD, Eisenmenger syndrome	ABCC9	NM_005691	31	c.G3892T	p.D1298Y	UN	No	0	26.3	0.66
JM170	F	10	transposition of the great arteries, VSD	ACVR2B	NM_001106	3	c.A332G	p.E111G	maternal	No	---	22.3	0.669
JM143	M	1.5	VSD, DORV, Down syndrome	ADAMTS6	NM_197941	13	c.T1690C	p.W564R	maternal	No	0	25.1	0.719
SPH1014TM5417	F	29	ASD, Eisenmenger syndrome	BBS10	NM_024685	2	c.C1677A	p.Y559X	UN	rs375413604	4.13e-05	35	.
JM779	M	12	ASD, DORV, VSD, Eisenmenger syndrome	BBS10	NM_024685	2	c.G1246A	p.G416R	UN	No	0	26.7	0.633
JM197	M	1	ASD, VSD, AP window	BBS2	NM_031885	2	c.G241T	p.G81C	paternal	No	8.24e-06	34	0.922
JM872d	M	14	ASD, kyphoscoliotic heart disease	BBS2	NM_031885	15	c.1909_1910del	p.M637fs	UN	No	0	.	.
JM875d	M	6	AV canal defect, congenic mitral insufficiency, endocardial cushion defect, PDA, Down syndrome	BBS4	NM_001252678	9	c.T190C	p.Y64H	UN	No	8.24e-06	24.1	0.539
JM515	F	36	VSD, Eisenmenger syndrome	BBS5	NM_152384	6	c.G413A	p.R138H	UN	rs179363897	0	33	0.828
JM1387d	M	3	ASD	BBS7	NM_018190	4	c.T277G	p.F93V	maternal	No	2.48e-05	23.8	0.74
JM258	M	<22	AV canal defect	BICC1	NM_001080512	8	c.T920G	p.I307S	maternal	rs529504174	8.24e-06	29	0.695
JM260	F	45	VSD	C5orf42	NM_023073	35	c.7400+1G>A,	.	UN	rs367543062	8.26e-06	25.8	.
JM172	F	<1 mos	ASD, TGA, PDA	CCDC39	NM_181426	5	c.526_527del	p.L176fs	maternal	rs780175755	1.67e-05	.	.
JM875d	M	6	AV canal defect, congenic mitral insufficiency, endocardial cushion defect, PDA, Down syndrome	CCDC40	NM_017950	18	c.C2920T	p.Q974X	UN	No	0	37	.
JM173	F	unknown	unknown	CHD4	NM_001273	5	c.439-2A>C	.	maternal	No	0	23.2	.
FPPH109-01	F	6	ASD, PDA, VSD, CHARGE syndrome	CHD7	NM_017780	10	c.2724G>A	p.W908X	UN	No	---	40	.
JM205	M	6	ASD	CHD7	NM_017780	10	c.C2819T	p.P940L	UN	Balasubramanian et al. 2014	9.83e-06	33	0.859
JM256d	F	46	VSD	CNTRL	NM_007018	20	c.C3256T	p.R1086X	UN	No	0	37	.
JM701d	F	1.5	VSD	COL1A2	NM_000089	51	c.G3773A	p.R1258H	UN	rs200663095	2.48e-05	28	0.702
JM1457	F	5 mos	heterotaxy, common atrium, cleft mitral valve	COL2A1	NM_033150	43	c.C2876T	p.T959M	UN	No	8.54e-06	24	0.545
JM184	M	3	ASD	COL2A1	NM_033150	52	c.C3950A	p.S1317Y	maternal	No	0	24.7	0.652
JM1277d	F	30	ASD, PFO	CREBBP	NM_001079846	7	c.G1666A	p.E556K	UN	No	0	35	0.689
JM1373	F	15	ASD, APSD, endocardial cushion defect	CXCR4	NM_001008540	1	c.T358C	p.Y120H	UN	No	0	23	0.577
JM168	F	7	VSD, Eisenmenger syndrome	DNAAF2	NM_001083908	1	c.G472T	p.E158X	UN	No	0	35	.
JM188	F	1	ASD, PDA, developmental delay	DNAH5	NM_001369	67	c.G11506T	p.V3836F	maternal	rs201068342	0	26.7	0.721
JM701d	F	1.5	VSD	DOCK6	NM_020812	46	c.5840delT	p.L1947fs	UN	No	0	.	.
JM807	F	>18	unknown (outside patient)	DRC1	NM_145038	16	c.C2134T	p.Q712X	UN	No	8.32e-06	43	.
JM212	F	<1	ASD, VSD	DYNC2H1	NM_001080463	29	c.4482_4486del	p.N1494fs	UN	No	0	.	.
JM947d	M	12	TOF, VSD	ECE1	NM_001113347	6	c.A959G	p.H320R	UN	No	0	23.7	0.604
SPH996JB5399	F	53	VSD	ECE1	NM_001113347	1	c.T98G	p.L33R	UN	No	0	14.57	0.574
JM1403d	M	4 mos	ASD, PDA	EFTUD2	NM_001142605	7	c.A488C	p.Y163S	maternal	No	0	28.8	0.738
JM950d	F	9 mos	ASD, PFO, VSD	ELN	NM_001278914	22	c.1549+1G>A-	.	UN	No	8.24e-06	25.1	.
JM253	F	<37	AV canal defect	EOGT	NM_173654	14	c.T1127A	p.L376Q	UN	No	0	30	0.884
JM234	M	<50	ASD	EVC2	NM_001166136	17	c.2653_2654del	p.Q885fs	UN	No	0	.	.
JM1402	M	17	ASD	FBN1	NM_000138	10	c.C1035A	p.C345X	UN	Stheneur C et al. (2009)	0	35	.
JM210	F	6	multiple VSDs, PDA	FBN2	NM_001999	12	c.C1681T	p.H561Y	UN	No	0	19.42	0.627
JM877d	M	<1	VSD, PDA, Down syndrome	FBN2	NM_001999	9	c.G1142A	p.G381E	UN	No	0	24.4	0.742
JM891d	F	1	ASD	FBN2	NM_001999	29	c.A3830T	p.D1277V	UN	No	0	32	0.932
JM218d	F	5	ASD, PDA	FLNA	NM_001110556	25	c.C4266A	p.Y1422X	maternal	No	0	36	.
JM690d	F	15	ASD, VSD, Eisenmenger syndrome	FLNA	NM_001110556	23	c.C3898T	p.P1300S	UN	No	0	25.6	0.847
JM781	F	5	multiple VSDs	FLNA	NM_001110556	8	c.G1111A	p.E371K	maternal	No	0	17.44	0.586
JM925	F	37	ASD, multiple VSDs	FLNA	NM_001456	30	c.G5101T	p.D1701Y	UN	No	0	32	0.868
JM950d	F	9 mos	ASD, PFO, VSD	FLNA	NM_001110556	26	c.G4432T	p.A1478S	UN	No	0	25.6	0.65
JM879d	F	15	ASD, DOVR, VSD, Eisenmenger syndrome	FOXC2	NM_005251	1	c.G19A	p.V7M	UN	No	0	34	0.506
JM696d	M	32	heterotaxy-situs inversus, interrupted IVC	FREM2	NM_207361	14	c.A7230T	p.K2410N	maternal	No	8.24e-06	23.7	0.507
JM1396	F	1	ASD, VSD	IFT140	NM_014714	11	c.T1211A	p.L404H	UN	No	0	28	0.854
JM162	F	1.5	TAPVR	IFT140	NM_014714	26	c.T3350C	p.L1117P	maternal	No	1.66e-05	27.3	0.581
JM678	M	9	VSD, TOF, DeGeorge syndrome	INVS	NM_014425	5	c.495_496ins AAGCTGCTCATCAAGC	p.V165fs	UN	No	8.26e-06	.	.
JM692d	F	2	ASD, VSD, PDA	INVS	NM_014425	15	c.C2972G	p.S991X	UN	No	0	36	.
JM233d	F	27	HRHS	JAG1	NM_000214	12	c.G1478A	p.S493N	UN	No	---	25.5	0.701
JM875d	M	6	AV canal defect, congenic mitral insufficiency, endocardial cushion defect, PDA, Down syndrome	KIF7	NM_198525	11	c.C2323T	p.Q775X	UN	No	0	37	.
JM1403d	M	4 mos	ASD, PDA	KMT2D	NM_003482	39	c.C10862T	p.P3621L	maternal	rs952505344	0	23.4	0.534
JM1426	M	<1	ASD, PDA	LRP1	NM_002332	16	c.C2540T	p.S847F	maternal	No	8.25e-06	29.8	0.635
JM238	F	27	ASD	LRP1	NM_002332	44	c.C7255A	p.P2419T	UN	No	0	32	0.669
JM888	F	27	AV canal defect	LRP1	NM_002332	9	c.C1405T	p.R469C	UN	No	1.67e-05	35	0.739
JM182	F	1	ASD	LRP2	NM_004525	10	c.C1093T	p.R365X	M-inherited	rs80338744	0	38	.
JM1277d	F	30	ASD, PFO	LRP2	NM_004525	30	c.A5024T	p.N1675I	UN	No	0	27	0.718
JM200	F	2	ASD, PDA, TGA, VSD	LRP2	NM_004525	38	c.T6410C	p.I2137T	maternal	No	8.24e-06	24	0.549
JM219d	F	31	ASD, PAPVR	LRP2	NM_004525	75	c.C13433T	p.T4478I	UN	No	0	32	0.601
JM235	F	<30	ASD	LRP2	NM_004525	39	c.C7003G	p.P2335A	UN	No	0	23.4	0.606
JM524	F	43	ASD, PFO, Eisenmenger syndrome	LRP2	NM_004525	14	c.G1790A	p.G597E	UN	No	0	32	0.812
JM889	F	2	PDA, PFO	LRP2	NM_004525	55	c.G10742A	p.G3581E	maternal	No	0	34	0.857
JM178	F	1	VSD, right ventricular hypertrophy	LTBP1	NM_206943	2	c.G511A	p.G171R	paternal	No	1.65e-05	25.2	0.637
JM229d	F	4	VSD	LTBP1	NM_000627	11	c.C1571A	p.P524H	UN	No	8.24e-06	32	0.542
JM814	F	14	ASD, cleft mitral valve, PDA	MAP2K1	NM_002755	10	c.1029dupA	p.I343fs	UN	No	0	.	.
JM887	F	4	VSD, PDA	MKKS	NM_018848	4	c.T1082C	p.F361S	UN	No	0	25.7	0.507
JM244	F	>18	unknown	MMP21	NM_147191	2	c.586delC	p.R196fs	UN	No	0	.	.
JM752	F	45	Eisenmenger syndrome, ASD, APSD, AVSD, ostium primum defect	MYH6	NM_002471	8	c.G731A	p.R244H	unknown	rs200645920	8.24e-06	34	0.942
JM624	F	14	ASD	MYH6	NM_002471	14	c.G1576A	p.E526K	unknown	No	---	34	0.914
JM690d	F	15	ASD, VSD, Eisenmenger syndrome	MYH6	NM_002471	15	c.G1753T	p.G585C	UN	No	---	29.9	0.841
JM696d	M	32	heterotaxy-situs inversus, interrupted IVC	MYH6	NM_002471	30	c.G4265T	p.R1422L	maternal	No	---	35	0.896
JM843	M	42	ASD, Eisenmenger syndrome	MYH6	NM_002471	34	c.G5029C	p.E1677Q	UN	No	---	25.6	0.684
JM876d	F	2	VSD	MYH6	NM_002471	11	c.C923T	p.P308L	UN	No	---	24.9	0.689
JM808	F	8	ASD	NDST1	NM_001301063	3	c.A988G	p.M330V	UN	No	0	25.3	0.528
JM223d	F	34	ASD	NEK1	NM_001199399	32	c.C3502T	p.H1168Y	UN	No	0	27.8	0.527
JM604d	F	57	ASD, PAVM	NEK8	NM_178170	7	c.G1036A	p.G346S	UN	No	0	24.9	0.5
JM692d	F	2	ASD, VSD, PDA	NEK8	NM_178170	7	c.G1052A	p.G351E	UN	No	0	33	0.823
JM877*	M	<1	VSD, PDA, Down syndrome	NEK8	NM_178170	7	c.G1051A	p.G351R	UN	No	0	27.3	0.653
JM207	F	8	VSD, Eisenmenger syndrome	NF1	NM_000267	47	c.C7027T	p.R2343W	maternal	rs781578248	0	35	0.551
JM180	M	16	VSD	NIPBL	NM_015384	3	c.A103G	p.T35A	maternal	No	8.24e-06	26.5	0.61
JM219d	F	31	ASD, PAPVR	NKX2-6	NM_001136271	2	c.C468A	p.Y156X	UN	No	---	.	.
JM1357	F	8	Tetralogy of Fallot	NOTCH1	NM_017617	8	c.T1430A	p.I477N	de novo	No	---	27.5	0.736
JM192d	F	15	ASD	NOTCH1	NM_017617	26	c.C4780T	p.R1594W	paternal	No	---	32	0.832
JM229d	F	4	VSD	NOTCH1	NM_017617	19	c.3127dupT	p.Y1043fs	UN	No	---	.	.
JM770	M	38	PA, TOF	NOTCH1	NM_017617	8	c.1294dupA	p.T432fs	UN	No	---	.	.
JM872d	M	14	ASD, kyphoscoliotic heart disease	NOTCH1	NM_017617	6	c.G986C	p.G329A	UN	No	---	27	0.839
JM876d	F	2	VSD	NOTCH1	NM_017617	6	c.T961G	p.C321G	UN	No	---	25.5	0.985
JM174d	F	13	ASD, CF	NOTCH2	NM_001200001	18	c.G2909T	p.S970I	maternal	No	0	33	0.784
JM233d	F	27	HRHS	NOTCH2	NM_024408	24	c.G3938A	p.C1313Y	UN	No	0	33	0.965
JM211	M	<16	ASD, BPD	NSD1	NM_022455	11	c.G4604A	p.R1535H	UN	No	0	33	0.611
SPH992KL5395	F	48	absent left pulmonary artery and right aortic arch, averrant left subclavian forming a vascular ring	NSDHL	NM_015922	7	c.G754C	p.E252Q	UN	rs371404417	2.31e-05	23.4	0.557
JM220	F	23	ASD, Eisenmenger syndrome	PDE2A	NM_001243784	6	c.371-2A>G	.	UN	rs61230154	0	24.3	.
JM891d	F	1	ASD	PEX1	NM_001282677	20	c.C3254A	p.T1085N	UN	No	8.25e-06	22.1	.
JM174d	F	13	ASD, CF	PEX13	NM_002618	2	c.G310T	p.G104C	maternal	No	0	25.3	0.787
JM940	F	48	ASD	PITX2	NM_000325	3	c.G970C	p.V324L	UN	No	1.67e-05	31	0.66
JM0024	F	4	ASD, dextrocardia, hyperthyroidism, thyroid carcinoma	PLOD1	NM_000302	19	c.G2146A	p.G716S	maternal	No	0	34	0.807
JM834	F	7	VSD	PLOD1	NM_000302	13	c.G1438A	p.D480N	maternal	No	0	34	0.741
JM223d	F	34	ASD	PRDM1	NM_182907	2	c.A80G	p.Y27C	UN	No	0	26	0.91
JM947d	M	12	TOF, VSD	PRDM1	NM_182907	2	c.107dupA	p.E36fs	UN	No	0	.	.
JM249	M	<61	ASD	PRICKLE1	NM_001144881	7	c.C788T	p.A263V	UN	No	0	27.2	0.623
JM218d	F	5	ASD, PDA	PTEN	NM_001304717	2	c.A436T	p.I146F	maternal	No	0	.	.
JM841	M	3	AV canal defect, Down syndrome, type II von Willebrand disorder	PTPN11	NM_002834	3	c.G228T	p.E76D	P-inherited	rs397507514	0	25.6	0.703
JM155	F	6	ASD, Noonan syndrome	PTPN11	NM_002834	3	c.A182G	p.D61G	maternal	rs121918461	0	29.3	0.92
JM604d	F	57	ASD, PAVM	RAB23	NM_001278666	4	c.A274G	p.T92A	UN	No	0	16.85	0.578
JM1387d	M	3	ASD	RAF1	NM_002880	14	c.A1441G	p.T481A	maternal	No	0	26.7	0.829
JM891d	F	1	ASD	RAI1	NM_030665	3	c.G14C	p.R5P	UN	No	8.41e-06	27.3	0.693
JM855	F	9	PA, TOF, VSD	ROBO1	NM_001145845	2	c.C137A	p.A46E	paternal	No	0	26.7	0.642
JM951	M	8	ASD, partial AV canal, cleft mitral valve, sinus inversus, VSD	ROR2	NM_004560	9	c.T1697C	p.V566A	UN	No	0	25.4	0.693
SPH1014TM5417	F	29	ASD, Eisenmenger syndrome	ROR2	NM_004560	7	c.C1096T	p.R366W	UN	No	0	34	0.9
JM251	F	36	ASD	SHH	NM_000193	1	c.G280T	p.A94S	UN	No	0	27.9	0.875
JM897	F	34	ASD	SHH	NM_000193	1	c.C122T	p.P41L	UN	No	0	27.9	0.963
JM172	F	<1 mos	ASD, TGA, PDA	SMARCA4	NM_001128845	32	c.C4681T	p.R1561W	maternal	rs777829717	0	33	0.561
JM646	F	11	VSD	SMS	NM_001258423	4	c.G395A	p.G132D	UN	No	0	27.8	0.764
JM224	M	34	Eisenmenger syndrome, VSD	TBX20	NM_001077653	3	c.C492A	p.Y164X	UN	No	---	.	.
JM153	F	8	VSD, PDA, PFO	TMEM67	NM_153704	13	c.C1321T	p.R441C	UN	rs752362727	3.32e-05	35	0.67
JM690d	F	15	ASD, VSD, Eisenmenger syndrome	TSC1	NM_001162427	11	c.C1016T	p.T339I	UN	No	0	27.1	0.746
JM704	M	3	VSD, congenital malformations of multiple organs, scoliosis	TSC2	NM_001077183	28	c.C3194T	p.P1065L	UN	No	0	28.1	0.61
JM256d	F	46	VSD	TSC2	NM_000548	23	c.C2561T	p.P854L	UN	No	0	33	0.892
JM875d	M	6	AV canal defect, congenic mitral insufficiency, endocardial cushion defect, PDA, Down syndrome	WDR60	NM_018051	10	c.1187delG	p.S396fs	UN	No	0	.	.
aASD, atrial septal defect; APSD, aortopulmonary septal defect; AVSD, atrioventricular septal defect; BPD, bronchopulmonary dysplasia; CF, cystic fibrosis; DORV, double outlet right ventricle; HRHS, hypoplastic right heart syndrome; PA, pulmonary atresia; PAVM, pulmonary arteriovenous malfomations; PDA, patent ductus arterosus; TAPVR, total anomalous pulmonary venous return; TGA, transposition of…
b'---, mutation not present in ExAC
cDeleterious variants defined by ExAC and gnomAD AF < 0.01% and REVEL >0.5.
dpatient carries variants in more than one CHD risk/candidate risk gene.
